# Supplementary material for: Subcytotoxic Exposure to Avobenzone and Ethylhexyl Salicylate Induces microRNA Modulation and Stress-Responsive PI3K/AKT and MAPK Signaling in Differentiated SH-SY5Y Cells
Source: Int J Mol Sci. 2026 Jan 23;27(3):1134. doi: 10.3390/ijms27031134 (PMC12897653; doi:10.3390/ijms27031134)
Supplement: Supplementary file 1 [file ijms-27-01134-s001.zip]

Archive with 1 entries (1 files):
- ijms-4087079-supplementary.pdf
